# Supplementary material for: catena-Poly[di-μ3-bromido-bis­[(1-ethyl-1H-imidazole-κN 3)disilver(I)]]
Source: Acta Crystallogr Sect E Struct Rep Online. 2013 Jun 22;69(Pt 7):m411. doi: 10.1107/S1600536813016875 (PMC3772437; doi:10.1107/S1600536813016875)
Supplement: Supplementary file 1 [file e-69-0m411-sup1.cif]

##############################################################################
#                                                                            #
# This CIF contains the data in a paper accepted for publication in          #
# Acta Crystallographica Section E. It conforms to the requirements of       #
# Notes for Authors for Acta Crystallographica Section E, and has been       #
# peer reviewed under the auspices of the IUCr Commission on Journals.       #
#                                                                            #
# Full details of the Crystallographic Information File format               #
# are given in the paper "The Crystallographic Information File (CIF):       #
# a New Standard Archive File for Crystallography" by S. R. Hall, F. H.      #
# Allen and I. D. Brown [Acta Cryst. (1991), A47, 655-685].                  #
#                                                                            #
# The current version of the core CIF dictionary is obtainable from          #
# ftp://ftp.iucr.org/pub/cif_core.dic.                                       #
#                                                                            #
# Software is freely available for graphical display of the structure(s)     #
# in this CIF. For information consult the CIF software page                 #
# http://www.iucr.org/resources/cif/software.                                #
#                                                                            #
# This file may be used for bona fide research purposes within the           #
# scientific community so long as proper attribution is given to the journal # 
# article from which it was obtained.                                        #
#                                                                            #
##############################################################################
data_I
_audit_creation_method     SHELXL-97
_chemical_name_systematic
;\
<i>catena</i>-Poly[di-\m~3~-bromido-bis[(1-ethyl-1<i>H</i>-\
imidazole-\k<i>N</i>^3^)disilver(I)]
;
_chemical_name_common     ?
_chemical_formula_moiety     'C10 H16 Ag2 Br2 N4'
_chemical_formula_sum     'C10 H16 Ag2 Br2 N4'
_chemical_formula_iupac     '[Ag2 Br2 (C5 H8 N2)2]'
_chemical_formula_weight     567.80
_chemical_melting_point     335
_symmetry_cell_setting     monoclinic
_symmetry_space_group_name_H-M     'C 2/c'
_symmetry_space_group_name_Hall     '-C 2yc'
loop_
    _symmetry_equiv_pos_as_xyz
    'x, y, z'
    '-x, y, -z+1/2'
    'x+1/2, y+1/2, z'
    '-x+1/2, y+1/2, -z+1/2'
    '-x, -y, -z'
    'x, -y, z-1/2'
    '-x+1/2, -y+1/2, -z'
    'x+1/2, -y+1/2, z-1/2'
_cell_length_a     15.2489(15)
_cell_length_b     13.9888(13)
_cell_length_c     7.7198(7)
_cell_angle_alpha     90.00
_cell_angle_beta     109.8090(10)
_cell_angle_gamma     90.00
_cell_volume     1549.3(3)
_cell_formula_units_Z     4
_cell_measurement_reflns_used     3344
_cell_measurement_theta_min     2.84
_cell_measurement_theta_max     28.40
_cell_measurement_temperature     173(2)
_exptl_crystal_description     block
_exptl_crystal_colour     colourless
_exptl_crystal_size_max     0.17
_exptl_crystal_size_mid     0.16
_exptl_crystal_size_min     0.15
_exptl_crystal_density_diffrn     2.434
_exptl_crystal_density_meas     ?
_exptl_crystal_density_method     'not measured'
_exptl_crystal_F_000     1072
_exptl_absorpt_coefficient_mu     7.674
_exptl_absorpt_correction_type     multi-scan
_exptl_absorpt_process_details     '(SADABS; Sheldrick, 1996)'
_exptl_absorpt_correction_T_min     0.3553
_exptl_absorpt_correction_T_max     0.3922
_exptl_special_details     ?
_diffrn_ambient_temperature     173(2)
_diffrn_radiation_type     MoK\a
_diffrn_radiation_wavelength     0.71073
_diffrn_radiation_source     'fine-focus sealed tube'
_diffrn_radiation_monochromator     graphite
_diffrn_measurement_device_type     'Bruker APEXII CCD'
_diffrn_measurement_method     '\f and \w scans'
_diffrn_detector_area_resol_mean     ?
_diffrn_reflns_number     3840
_diffrn_reflns_av_R_equivalents     0.0236
_diffrn_reflns_av_sigmaI/netI     0.0242
_diffrn_reflns_theta_min     2.91
_diffrn_reflns_theta_max     25.00
_diffrn_reflns_theta_full     25.00
_diffrn_measured_fraction_theta_max     0.996
_diffrn_measured_fraction_theta_full     0.996
_diffrn_reflns_limit_h_min     -16
_diffrn_reflns_limit_h_max     18
_diffrn_reflns_limit_k_min     -16
_diffrn_reflns_limit_k_max     14
_diffrn_reflns_limit_l_min     -6
_diffrn_reflns_limit_l_max     9
_diffrn_standards_number     0
_diffrn_standards_interval_count     .
_diffrn_standards_interval_time     .
_diffrn_standards_decay_%     ?
_refine_special_details
;
Refinement of <i>F</i>^2^ against ALL reflections. The weighted <i>R</i>-factor
<i>wR</i> and goodness of fit <i>S</i> are based on <i>F</i>^2^, conventional
<i>R</i>-factors <i>R</i> are based on <i>F</i>, with <i>F</i> set to zero for
negative <i>F</i>^2^. The threshold expression of <i>F</i>^2^ >
\s(<i>F</i>^2^) is used only for calculating <i>R</i>-factors(gt) <i>etc</i>.
and is not relevant to the choice of reflections for refinement.
<i>R</i>-factors based on <i>F</i>^2^ are statistically about twice as large
as those based on <i>F</i>, and <i>R</i>- factors based on ALL data will be
even larger.
;
_reflns_number_total     1362
_reflns_number_gt     1315
_reflns_threshold_expression     I>2\s(I)
_refine_ls_structure_factor_coef     Fsqd
_refine_ls_matrix_type     full
_refine_ls_R_factor_all     0.0196
_refine_ls_R_factor_gt     0.0188
_refine_ls_wR_factor_gt     0.0474
_refine_ls_wR_factor_ref     0.0478
_refine_ls_goodness_of_fit_ref     1.052
_refine_ls_restrained_S_all     1.052
_refine_ls_number_reflns     1362
_refine_ls_number_parameters     83
_refine_ls_number_restraints     0
_refine_ls_hydrogen_treatment     constr
_refine_ls_weighting_scheme     calc
_refine_ls_weighting_details
         'calc w=1/[\s^2^(Fo^2^)+(0.0250P)^2^+1.7996P] where P=(Fo^2^+2Fc^2^)/3'
_atom_sites_solution_hydrogens     geom
_atom_sites_solution_primary     direct
_atom_sites_solution_secondary     difmap
_refine_ls_shift/su_max     0.000
_refine_ls_shift/su_mean     0.000
_refine_diff_density_max     0.378
_refine_diff_density_min     -0.676
_refine_ls_extinction_method     none
_refine_ls_extinction_coef     ?
loop_
    _atom_type_symbol
    _atom_type_description
    _atom_type_scat_dispersion_real
    _atom_type_scat_dispersion_imag
    _atom_type_scat_source
    'C' 'C' 0.0033 0.0016
                         'International Tables Vol C Tables 4.2.6.8 and 6.1.1.4'
    'H' 'H' 0.0000 0.0000
                         'International Tables Vol C Tables 4.2.6.8 and 6.1.1.4'
    'N' 'N' 0.0061 0.0033
                         'International Tables Vol C Tables 4.2.6.8 and 6.1.1.4'
    'Br' 'Br' -0.2901 2.4595
                         'International Tables Vol C Tables 4.2.6.8 and 6.1.1.4'
    'Ag' 'Ag' -0.8971 1.1015
                         'International Tables Vol C Tables 4.2.6.8 and 6.1.1.4'
_computing_data_collection     'APEX2 (Bruker, 2006)'
_computing_cell_refinement     'SAINT (Bruker, 2006)'
_computing_data_reduction     'SAINT (Bruker, 2006)'
_computing_structure_solution     'SHELXS97 (Sheldrick, 2008)'
_computing_structure_refinement     'SHELXL97 (Sheldrick, 2008)'
_computing_molecular_graphics     'SHELXTL (Sheldrick, 2008)'
_computing_publication_material     'SHELXTL (Sheldrick, 2008)'
loop_
    _atom_site_type_symbol
    _atom_site_label
    _atom_site_fract_x
    _atom_site_fract_y
    _atom_site_fract_z
    _atom_site_U_iso_or_equiv
    _atom_site_adp_type
    _atom_site_calc_flag
    _atom_site_refinement_flags
    _atom_site_occupancy
    _atom_site_symmetry_multiplicity
    _atom_site_disorder_assembly
    _atom_site_disorder_group
    Ag Ag1 0.445475(14) 0.080848(14) -0.12049(3) 0.02369(10) Uani d . 1 1 . .
    Br Br1 0.363999(18) 0.066857(18) -0.49464(4) 0.01975(10) Uani d . 1 1 . .
    N N1 0.39450(15) 0.21798(15) -0.0362(3) 0.0183(5) Uani d . 1 1 . .
    N N2 0.34342(14) 0.31681(15) 0.1304(3) 0.0204(5) Uani d . 1 1 . .
    C C1 0.38660(17) 0.23374(18) 0.1262(4) 0.0182(5) Uani d . 1 1 . .
    H H1 0.4088 0.1914 0.2280 0.022 Uiso calc R 1 1 . .
    C C2 0.32148(18) 0.35730(18) -0.0411(4) 0.0236(6) Uani d . 1 1 . .
    H H2 0.2903 0.4163 -0.0808 0.028 Uiso calc R 1 1 . .
    C C3 0.35336(18) 0.29593(19) -0.1426(4) 0.0216(6) Uani d . 1 1 . .
    H H3 0.3482 0.3052 -0.2676 0.026 Uiso calc R 1 1 . .
    C C4 0.3277(2) 0.3578(2) 0.2924(4) 0.0307(7) Uani d . 1 1 . .
    H H4A 0.3101 0.3061 0.3618 0.037 Uiso calc R 1 1 . .
    H H4B 0.2751 0.4036 0.2514 0.037 Uiso calc R 1 1 . .
    C C5 0.4122(2) 0.4081(2) 0.4169(4) 0.0295(7) Uani d . 1 1 . .
    H H5A 0.4648 0.3635 0.4555 0.044 Uiso calc R 1 1 . .
    H H5B 0.3996 0.4318 0.5256 0.044 Uiso calc R 1 1 . .
    H H5C 0.4275 0.4620 0.3512 0.044 Uiso calc R 1 1 . .
loop_
    _atom_site_aniso_label
    _atom_site_aniso_U_11
    _atom_site_aniso_U_22
    _atom_site_aniso_U_33
    _atom_site_aniso_U_12
    _atom_site_aniso_U_13
    _atom_site_aniso_U_23
    Ag1 0.02308(14) 0.02533(14) 0.02428(15) 0.00355(7) 0.01013(10) -0.00298(8)
    Br1 0.01675(15) 0.02566(16) 0.01700(17) 0.00117(9) 0.00595(12) 0.00022(10)
    N1 0.0171(11) 0.0193(10) 0.0203(12) -0.0016(9) 0.0089(9) -0.0010(9)
    N2 0.0145(10) 0.0223(11) 0.0242(12) -0.0017(9) 0.0064(9) -0.0064(9)
    C1 0.0148(12) 0.0213(13) 0.0179(13) -0.0015(10) 0.0046(10) -0.0001(10)
    C2 0.0193(13) 0.0171(13) 0.0312(15) -0.0016(10) 0.0043(11) 0.0014(11)
    C3 0.0201(13) 0.0219(13) 0.0215(14) -0.0036(10) 0.0053(11) 0.0047(11)
    C4 0.0247(15) 0.0373(17) 0.0332(17) -0.0033(12) 0.0138(13) -0.0189(13)
    C5 0.0228(15) 0.0343(15) 0.0287(17) 0.0016(12) 0.0050(13) -0.0108(13)
_geom_special_details
;
All e.s.d.'s (except the e.s.d. in the dihedral angle between two l.s. planes)
are estimated using the full covariance matrix. The cell e.s.d.'s are taken
into account individually in the estimation of e.s.d.'s in distances, angles
and torsion angles; correlations between e.s.d.'s in cell parameters are only
used when they are defined by crystal symmetry. An approximate (isotropic)
treatment of cell e.s.d.'s is used for estimating e.s.d.'s involving l.s.
planes.
;
loop_
    _geom_bond_atom_site_label_1
    _geom_bond_atom_site_label_2
    _geom_bond_site_symmetry_2
    _geom_bond_distance
    _geom_bond_publ_flag
    Ag1 N1 . 2.247(2) ?
    Ag1 Br1 . 2.7372(4) ?
    Ag1 Br1 2_654 2.7420(4) ?
    Ag1 Br1 6_556 2.7523(4) ?
    Ag1 Ag1 2_654 3.0028(5) ?
    Ag1 Ag1 5_655 3.0407(4) ?
    Br1 Ag1 2_654 2.7420(4) ?
    Br1 Ag1 6 2.7522(4) ?
    N1 C1 . 1.318(3) ?
    N1 C3 . 1.381(3) ?
    N2 C1 . 1.342(3) ?
    N2 C2 . 1.374(4) ?
    N2 C4 . 1.467(3) ?
    C1 H1 . 0.9500 ?
    C2 C3 . 1.358(4) ?
    C2 H2 . 0.9500 ?
    C3 H3 . 0.9500 ?
    C4 C5 . 1.497(4) ?
    C4 H4A . 0.9900 ?
    C4 H4B . 0.9900 ?
    C5 H5A . 0.9800 ?
    C5 H5B . 0.9800 ?
    C5 H5C . 0.9800 ?
loop_
    _geom_angle_atom_site_label_1
    _geom_angle_atom_site_label_2
    _geom_angle_atom_site_label_3
    _geom_angle_site_symmetry_1
    _geom_angle_site_symmetry_3
    _geom_angle
    _geom_angle_publ_flag
    N1 Ag1 Br1 . . 106.78(6) ?
    N1 Ag1 Br1 . 2_654 113.55(5) ?
    Br1 Ag1 Br1 . 2_654 112.899(9) ?
    N1 Ag1 Br1 . 6_556 107.26(5) ?
    Br1 Ag1 Br1 . 6_556 102.771(10) ?
    Br1 Ag1 Br1 2_654 6_556 112.797(10) ?
    N1 Ag1 Ag1 . 2_654 121.11(5) ?
    Br1 Ag1 Ag1 . 2_654 56.845(11) ?
    Br1 Ag1 Ag1 2_654 2_654 56.690(10) ?
    Br1 Ag1 Ag1 6_556 2_654 130.781(8) ?
    N1 Ag1 Ag1 . 5_655 128.97(6) ?
    Br1 Ag1 Ag1 . 5_655 123.435(12) ?
    Br1 Ag1 Ag1 2_654 5_655 56.559(9) ?
    Br1 Ag1 Ag1 6_556 5_655 56.238(11) ?
    Ag1 Ag1 Ag1 2_654 5_655 95.508(11) ?
    Ag1 Br1 Ag1 . 2_654 66.464(9) ?
    Ag1 Br1 Ag1 . 6 109.172(11) ?
    Ag1 Br1 Ag1 2_654 6 67.204(10) ?
    C1 N1 C3 . . 105.3(2) ?
    C1 N1 Ag1 . . 124.76(17) ?
    C3 N1 Ag1 . . 129.32(18) ?
    C1 N2 C2 . . 107.1(2) ?
    C1 N2 C4 . . 125.6(2) ?
    C2 N2 C4 . . 127.2(2) ?
    N1 C1 N2 . . 111.8(2) ?
    N1 C1 H1 . . 124.1 ?
    N2 C1 H1 . . 124.1 ?
    C3 C2 N2 . . 106.1(2) ?
    C3 C2 H2 . . 126.9 ?
    N2 C2 H2 . . 126.9 ?
    C2 C3 N1 . . 109.6(2) ?
    C2 C3 H3 . . 125.2 ?
    N1 C3 H3 . . 125.2 ?
    N2 C4 C5 . . 112.2(2) ?
    N2 C4 H4A . . 109.2 ?
    C5 C4 H4A . . 109.2 ?
    N2 C4 H4B . . 109.2 ?
    C5 C4 H4B . . 109.2 ?
    H4A C4 H4B . . 107.9 ?
    C4 C5 H5A . . 109.5 ?
    C4 C5 H5B . . 109.5 ?
    H5A C5 H5B . . 109.5 ?
    C4 C5 H5C . . 109.5 ?
    H5A C5 H5C . . 109.5 ?
    H5B C5 H5C . . 109.5 ?
loop_
    _geom_torsion_atom_site_label_1
    _geom_torsion_atom_site_label_2
    _geom_torsion_atom_site_label_3
    _geom_torsion_atom_site_label_4
    _geom_torsion_site_symmetry_1
    _geom_torsion_site_symmetry_2
    _geom_torsion_site_symmetry_3
    _geom_torsion_site_symmetry_4
    _geom_torsion
    _geom_torsion_publ_flag
    N1 Ag1 Br1 Ag1 . . . 2_654 116.60(6) ?
    Br1 Ag1 Br1 Ag1 2_654 . . 2_654 -8.881(15) ?
    Br1 Ag1 Br1 Ag1 6_556 . . 2_654 -130.686(9) ?
    Ag1 Ag1 Br1 Ag1 5_655 . . 2_654 -72.907(15) ?
    N1 Ag1 Br1 Ag1 . . . 6 169.81(6) ?
    Br1 Ag1 Br1 Ag1 2_654 . . 6 44.330(16) ?
    Br1 Ag1 Br1 Ag1 6_556 . . 6 -77.474(18) ?
    Ag1 Ag1 Br1 Ag1 2_654 . . 6 53.212(9) ?
    Ag1 Ag1 Br1 Ag1 5_655 . . 6 -19.696(19) ?
    Br1 Ag1 N1 C1 . . . . 152.24(18) ?
    Br1 Ag1 N1 C1 2_654 . . . -82.7(2) ?
    Br1 Ag1 N1 C1 6_556 . . . 42.6(2) ?
    Ag1 Ag1 N1 C1 2_654 . . . -146.79(17) ?
    Ag1 Ag1 N1 C1 5_655 . . . -17.6(2) ?
    Br1 Ag1 N1 C3 . . . . -17.5(2) ?
    Br1 Ag1 N1 C3 2_654 . . . 107.5(2) ?
    Br1 Ag1 N1 C3 6_556 . . . -127.1(2) ?
    Ag1 Ag1 N1 C3 2_654 . . . 43.4(2) ?
    Ag1 Ag1 N1 C3 5_655 . . . 172.66(18) ?
    C3 N1 C1 N2 . . . . -0.2(3) ?
    Ag1 N1 C1 N2 . . . . -172.05(16) ?
    C2 N2 C1 N1 . . . . 0.3(3) ?
    C4 N2 C1 N1 . . . . -176.8(2) ?
    C1 N2 C2 C3 . . . . -0.3(3) ?
    C4 N2 C2 C3 . . . . 176.8(2) ?
    N2 C2 C3 N1 . . . . 0.1(3) ?
    C1 N1 C3 C2 . . . . 0.0(3) ?
    Ag1 N1 C3 C2 . . . . 171.36(17) ?
    C1 N2 C4 C5 . . . . 80.9(3) ?
    C2 N2 C4 C5 . . . . -95.7(3) ?
data_global
_journal_date_recd_electronic     2013-05-20
_journal_date_accepted     2013-06-18
_journal_name_full     'Acta Crystallographica, Section E'
_journal_year     2013
_journal_volume     69
_journal_issue      7
_journal_page_first     m411
_journal_page_last     m411
_journal_paper_category     QM
_journal_paper_doi     10.1107/S1600536813016875
_journal_coeditor_code     ZS2262
_publ_contact_author_name     'Zhiguo Wang'
_publ_contact_author_address
;
Department of Chemistry and Chemical Engineering
Mianyang Normal University
Mianyang 621000
People's Republic of China
;
_publ_contact_author_email     wangzhiguo224865@163.com
_publ_contact_author_fax     ?
_publ_contact_author_phone     ?
_publ_section_title
;\
<i>catena</i>-Poly[di-\m~3~-bromido-bis[(1-ethyl-1<i>H</i>-imidazole-\
\k<i>N</i>^3^)disilver(I)]
;
loop_
    _publ_author_name
    _publ_author_footnote
    _publ_author_address
    'Wang, Zhiguo' .
;
Department of Chemistry and Chemical Engineering, Mianyang Normal University,
Mianyang 621000, Peoples Republic of China
;
    'Bian, Qingquan' .
;
Department of Chemistry and Chemical Engineering, Mianyang Normal University,
Mianyang 621000, Peoples Republic of China
;
    'Guo, Ying' .
;
Department of Chemistry and Chemical Engineering, Mianyang Normal University,
Mianyang 621000, Peoples Republic of China
;
