# Supplementary material for: catena-Poly[di-μ3-bromido-bis­[(1-ethyl-1H-imidazole-κN 3)disilver(I)]]
Source: Acta Crystallogr Sect E Struct Rep Online. 2013 Jun 22;69(Pt 7):m411. doi: 10.1107/S1600536813016875 (PMC3772437; doi:10.1107/S1600536813016875)
Supplement: Supplementary file 2 [file e-69-0m411-Isup2.hkl]

# 
# h,k,l, Fc-squared, Fo-squared, sigma(Fo-squared) and status flag 
# 
data_I
_shelx_title ' N120414A in C2/c' 
_shelx_refln_list_code          4 
_shelx_F_calc_maximum      462.56 
_exptl_crystal_F_000      1086.00 
_reflns_d_resolution_high  0.8410 
 
loop_ 
 _symmetry_equiv_pos_as_xyz 
 'x, y, z' 
 '-x, y, -z+1/2' 
 'x+1/2, y+1/2, z' 
 '-x+1/2, y+1/2, -z+1/2' 
 '-x, -y, -z' 
 'x, -y, z-1/2' 
 '-x+1/2, -y+1/2, -z' 
 'x+1/2, -y+1/2, z-1/2' 
 
_cell_length_a    15.2489 
_cell_length_b    13.9888 
_cell_length_c     7.7198 
_cell_angle_alpha  90.000 
_cell_angle_beta  109.809 
_cell_angle_gamma  90.000 
 
_shelx_F_squared_multiplier     1.000 
 
loop_ 
 _refln_index_h 
 _refln_index_k 
 _refln_index_l 
 _refln_F_squared_calc 
 _refln_F_squared_meas 
 _refln_F_squared_sigma 
 _refln_observed_status 
   6   0   0      128.66       92.07     19.59 o 
   8   0   0     3790.40     3598.68    137.13 o 
  10   0   0    70604.72    71084.23   2194.08 o 
  12   0   0    20451.66    21415.78    699.36 o 
  14   0   0     5923.53     5800.60    235.08 o 
  16   0   0     8501.01     8960.46    344.78 o 
   3   1   0     1745.52     1796.41     45.71 o 
   5   1   0    20147.58    20533.70    452.97 o 
   7   1   0      153.86      175.34     18.01 o 
   9   1   0    16189.81    16679.91    381.63 o 
  11   1   0    68631.92    67750.02   2098.09 o 
  13   1   0      974.97     1088.56     56.74 o 
  15   1   0    18368.99    19360.47    464.04 o 
  17   1   0     1948.63     2175.06     96.94 o 
   0   2   0    39339.29    38157.38   1194.99 o 
   2   2   0    19240.28    19996.01    365.54 o 
   4   2   0      197.21      166.11     13.11 o 
   6   2   0     1931.94     2066.77     59.56 o 
   8   2   0     1768.63     1911.87     61.63 o 
  10   2   0    23365.33    24292.25    548.54 o 
  12   2   0     9582.31     9814.09    249.77 o 
  14   2   0     6219.90     6202.01    175.23 o 
  16   2   0     4822.32     4984.79    128.93 o 
   1   3   0    12691.82    13134.11    290.90 o 
   3   3   0    27411.06    29467.29    475.49 o 
   5   3   0     1754.80     1891.71     45.24 o 
   7   3   0     7111.58     7564.17    181.46 o 
   9   3   0     4115.28     4648.70    176.31 o 
  11   3   0     1648.05     1835.94     67.88 o 
  13   3   0      894.19      969.84     43.61 o 
  15   3   0      626.93      619.39     42.59 o 
   0   4   0    34392.25    32989.30    758.12 o 
   2   4   0     4320.65     4423.23     77.06 o 
   4   4   0     1565.72     1836.65     42.95 o 
   6   4   0        0.72       24.84     16.47 o 
   8   4   0    13954.65    14284.07    274.83 o 
  10   4   0     8395.63     8723.27    178.62 o 
  12   4   0      423.89      560.09     93.69 o 
  14   4   0       42.02       68.42     34.20 o 
  16   4   0      974.99     1095.04     55.33 o 
   1   5   0    68068.14    62404.21   1309.45 o 
   3   5   0      104.91       89.76     13.19 o 
   5   5   0      340.48      346.25     18.03 o 
   7   5   0       15.28       86.63     23.65 o 
   9   5   0    31277.55    31393.04    584.80 o 
  11   5   0    38337.33    38187.99    713.48 o 
  13   5   0        1.75        2.68     16.89 o 
  15   5   0     7433.77     7474.18    260.56 o 
   0   6   0   176816.83   146986.70   5886.79 o 
   2   6   0    46323.64    45389.61    731.46 o 
   4   6   0    10016.39    10128.80    171.63 o 
   6   6   0    12963.75    14170.77    271.17 o 
   8   6   0     1879.08     1932.67     68.13 o 
  10   6   0    32427.36    32067.31    601.47 o 
  12   6   0    22464.35    22232.31    428.90 o 
  14   6   0     4357.63     4166.00    106.30 o 
   1   7   0   119876.46   106864.72   2621.01 o 
   3   7   0     3406.99     3863.83    151.47 o 
   5   7   0     9217.39     9414.64    185.01 o 
   7   7   0      125.92      159.70     16.72 o 
   9   7   0    13770.74    14089.97    276.09 o 
  11   7   0    32386.21    32327.77    787.36 o 
  13   7   0     1726.41     1531.92    104.81 o 
  15   7   0     9028.44     8757.07    237.56 o 
   0   8   0    92188.12    85249.91   2404.67 o 
   2   8   0     5698.52     5522.51     98.91 o 
   4   8   0    18434.42    18465.36    306.05 o 
   6   8   0       93.00      167.50     16.72 o 
   8   8   0      524.75      556.98     48.63 o 
  10   8   0    28449.30    27632.55    626.81 o 
  12   8   0     8227.73     8246.26    216.09 o 
  14   8   0     9711.92     9425.28    248.64 o 
   1   9   0     6216.86     6064.49    108.72 o 
   3   9   0     4073.00     3970.18     77.76 o 
   5   9   0     1457.67     1593.46     39.82 o 
   7   9   0     4536.52     4496.86    155.74 o 
   9   9   0      281.09      328.70     48.97 o 
  11   9   0     8992.46     8698.46    224.39 o 
  13   9   0      640.87      649.70     51.82 o 
   0  10   0      148.19      172.30     32.32 o 
   2  10   0     4607.76     4738.78     89.61 o 
   4  10   0     3673.21     3732.20     87.84 o 
   6  10   0     3374.79     3488.83    166.51 o 
   8  10   0     5075.24     5061.88    141.98 o 
  10  10   0      337.79      331.69     29.36 o 
  12  10   0        8.69       27.90     28.37 o 
   1  11   0     6946.24     6972.81    146.28 o 
   3  11   0     6557.28     6664.31    141.73 o 
   5  11   0      750.26      802.05     38.59 o 
   7  11   0     6944.11     6650.73    175.23 o 
   9  11   0    11800.83    11535.65    415.31 o 
  11  11   0     2890.66     3017.64    104.52 o 
   0  12   0    26986.44    27306.48    873.71 o 
   2  12   0    11313.02    10764.04    261.80 o 
   4  12   0       16.93       90.93     22.89 o 
   6  12   0     2774.95     2698.90     91.39 o 
   8  12   0     6059.54     5843.71    161.37 o 
  10  12   0    10848.23    11191.49    282.57 o 
   1  13   0    28647.75    28261.71    640.66 o 
   3  13   0       43.56       47.94     23.43 o 
   5  13   0     3663.17     3539.84    110.12 o 
   7  13   0       77.43      146.65     29.76 o 
   9  13   0     4773.76     4813.30    144.75 o 
   0  14   0    31027.07    30458.51    977.54 o 
   2  14   0     1692.20     1803.45     73.42 o 
   4  14   0     5084.23     5077.16    146.83 o 
   6  14   0        9.41       91.45     28.37 o 
   8  14   0       73.35       60.36     29.76 o 
   1  15   0     3620.13     3532.58    114.27 o 
   3  15   0     1171.95     1181.74     63.02 o 
   5  15   0     1590.06     1524.07     83.26 o 
   7  15   0     1104.40     1121.44     64.31 o 
   0  16   0      805.51     1051.98     86.20 o 
   2  16   0     1132.24     1167.97     62.29 o 
   4  16   0     3331.06     3325.30    112.64 o 
 -17   1   1     6596.56     6964.02    503.46 o 
 -15   1   1     7596.45     7836.04    212.63 o 
 -13   1   1      518.81      518.12     42.23 o 
 -11   1   1     1225.82     1371.30     78.36 o 
  -9   1   1      272.99      314.42     26.32 o 
  -7   1   1    16592.46    16633.90    374.01 o 
  -5   1   1    15950.20    15759.06    293.68 o 
  -3   1   1       19.03       -0.82     13.12 o 
  -1   1   1      118.23      154.84     12.73 o 
   1   1   1    17252.25    19344.25    615.76 o 
   3   1   1    27805.56    29407.51    543.83 o 
   5   1   1     9191.49     9207.29    297.77 o 
   7   1   1      180.98      197.00     19.39 o 
   9   1   1    10776.79    11253.12    265.96 o 
  11   1   1     6553.26     6588.24    173.15 o 
  13   1   1       12.34       12.73     22.16 o 
  15   1   1      603.68      655.50     48.20 o 
 -16   2   1    20547.56    20210.04    485.52 o 
 -14   2   1     1090.29     1005.08     56.09 o 
 -12   2   1     1797.81     1747.79     67.17 o 
 -10   2   1       46.83       64.67     22.53 o 
  -8   2   1     6359.27     6447.36    158.60 o 
  -6   2   1   110840.63    99688.65   2182.41 o 
  -4   2   1    88164.19    84596.80   1405.64 o 
  -2   2   1    34751.83    35342.48    583.90 o 
   0   2   1    67115.98    64874.47   2189.51 o 
   2   2   1     6627.16     6693.99    205.50 o 
   4   2   1    91222.35    90373.98   1668.57 o 
   6   2   1    38561.22    39878.55    793.46 o 
   8   2   1    29256.53    30098.91    558.88 o 
  10   2   1    38911.94    39854.87    739.93 o 
  12   2   1      643.87      718.58     37.55 o 
  14   2   1      514.27      576.82     39.95 o 
  16   2   1     3969.50     4160.19    114.58 o 
 -17   3   1    23935.13    24587.47    585.24 o 
 -15   3   1    19301.01    18871.00    452.27 o 
 -13   3   1     1551.75     1606.31     67.17 o 
 -11   3   1      247.66      236.97     27.70 o 
  -9   3   1      188.28      335.82    111.66 o 
  -7   3   1   114270.30   109363.68   3093.26 o 
  -5   3   1   182230.83   165673.16   3048.98 o 
  -3   3   1    19534.65    20683.78    345.23 o 
  -1   3   1   125119.92   114505.41   1893.40 o 
   1   3   1     1925.49     1829.10     46.09 o 
   3   3   1     6977.58     7057.12    136.60 o 
   5   3   1   110035.88   104970.73   1939.99 o 
   7   3   1     9544.32    10135.61    198.36 o 
   9   3   1    57153.49    57339.45   1305.91 o 
  11   3   1    27137.81    27976.80    529.03 o 
  13   3   1      732.00      692.75     39.55 o 
  15   3   1     3245.17     3285.22     94.60 o 
 -16   4   1    25557.01    26238.14    940.86 o 
 -14   4   1      493.23      538.61     46.39 o 
 -12   4   1     2470.85     2635.84     90.04 o 
 -10   4   1     4000.83     4271.28    119.13 o 
  -8   4   1    11065.57    11587.48    271.50 o 
  -6   4   1   168512.81   152727.55   2815.23 o 
  -4   4   1    37434.43    36356.56    600.72 o 
  -2   4   1    49668.14    50015.82    836.67 o 
   0   4   1    40856.89    40792.02    674.78 o 
   2   4   1     8070.66     8088.32    164.11 o 
   4   4   1    45290.06    44786.72    818.86 o 
   6   4   1    40843.61    41475.79    760.88 o 
   8   4   1    10037.33    10027.74    198.42 o 
  10   4   1    56403.32    55515.74   1022.45 o 
  12   4   1     3387.09     3358.39     87.45 o 
  14   4   1      147.58      308.06     82.31 o 
 -15   5   1     6760.75     6653.39    189.76 o 
 -13   5   1     1341.48     1302.84     48.53 o 
 -11   5   1      703.75      787.87     34.14 o 
  -9   5   1      667.23      731.76     30.23 o 
  -7   5   1    13206.53    12750.67    215.35 o 
  -5   5   1    62916.99    63299.66   1184.71 o 
  -3   5   1       51.47      125.59     32.01 o 
  -1   5   1    45310.04    44761.34    741.27 o 
   1   5   1      113.09      144.71     26.72 o 
   3   5   1     2178.63     2161.85     81.46 o 
   5   5   1    57352.61    58605.20   1068.92 o 
   7   5   1      357.38      451.83     49.57 o 
   9   5   1    35656.89    35137.81    655.37 o 
  11   5   1     3680.27     3654.15     90.84 o 
  13   5   1     1362.61     1391.46     52.77 o 
  15   5   1     1768.56     1751.57     75.32 o 
 -16   6   1     4829.01     4611.30    149.60 o 
 -14   6   1       59.85      128.05     64.65 o 
 -12   6   1     5076.61     4836.68    191.98 o 
 -10   6   1     3277.13     3304.39     80.25 o 
  -8   6   1     3639.57     3861.55    197.71 o 
  -6   6   1    12034.85    12050.62    232.14 o 
  -4   6   1     1980.29     2081.77     77.76 o 
  -2   6   1     8510.28     8345.61    147.11 o 
   0   6   1       78.76      179.82     12.22 o 
   2   6   1     3546.94     3310.83     64.64 o 
   4   6   1     4377.65     4608.84     86.72 o 
   6   6   1     5520.48     5478.59    115.29 o 
   8   6   1     6336.79     6461.99    210.38 o 
  10   6   1     3951.23     3995.19     95.76 o 
  12   6   1     3510.26     3425.81     89.70 o 
  14   6   1      331.04      337.10     44.82 o 
 -15   7   1     1863.03     1785.77    109.70 o 
 -13   7   1     2404.35     2276.84     86.20 o 
 -11   7   1     1176.90     1148.06     56.09 o 
  -9   7   1     8578.84     8720.13    216.08 o 
  -7   7   1     2881.92     2786.34     58.63 o 
  -5   7   1     1108.16     1249.87     36.19 o 
  -3   7   1     1262.55     1371.01     42.41 o 
  -1   7   1      459.28      534.84     22.14 o 
   1   7   1     8589.10     8328.24    227.05 o 
   3   7   1     9090.72     8816.25    154.96 o 
   5   7   1     2103.46     2319.25     53.10 o 
   7   7   1       96.04      110.14     15.43 o 
   9   7   1      637.50      673.22     50.17 o 
  11   7   1      997.45     1066.18     44.08 o 
  13   7   1     2657.14     2566.55     76.25 o 
 -14   8   1     1818.82     1737.60     76.87 o 
 -12   8   1      615.38      618.75     47.04 o 
 -10   8   1      365.64      392.44     35.70 o 
  -8   8   1     7567.90     8078.22    168.72 o 
  -6   8   1    30232.21    30137.01    563.51 o 
  -4   8   1     9668.85     9410.42    187.11 o 
  -2   8   1      190.33      233.16     22.13 o 
   0   8   1    10137.23     9631.30    279.65 o 
   2   8   1    32535.71    32341.89    880.22 o 
   4   8   1    26563.45    25980.10    434.11 o 
   6   8   1     1660.30     1555.96     45.99 o 
   8   8   1     5855.26     5794.60    126.27 o 
  10   8   1     9715.02     9799.35    202.29 o 
  12   8   1     2179.78     2219.02     85.85 o 
  14   8   1     1110.04     1115.35     91.09 o 
 -13   9   1       53.77       37.46     28.17 o 
 -11   9   1      105.62      202.13     34.28 o 
  -9   9   1     3156.22     2977.96    105.79 o 
  -7   9   1    30465.97    30544.78    572.66 o 
  -5   9   1    42790.80    42010.32    778.29 o 
  -3   9   1      138.48      307.57     25.60 o 
  -1   9   1    23163.70    22754.68    384.30 o 
   1   9   1    11857.58    11947.27    317.56 o 
   3   9   1    13036.21    12646.87    245.52 o 
   5   9   1    26187.29    26137.83    490.76 o 
   7   9   1     1268.59     1259.13     42.56 o 
   9   9   1    14809.13    14993.64    295.68 o 
  11   9   1    14630.86    14144.27    342.84 o 
  13   9   1     2182.16     2176.48     87.27 o 
 -14  10   1     1263.49     1256.76     69.09 o 
 -12  10   1      688.38      639.68     49.04 o 
 -10  10   1      532.49      575.03     36.90 o 
  -8  10   1     3918.04     4088.63     98.77 o 
  -6  10   1    61677.32    59393.23   1093.42 o 
  -4  10   1    17992.35    18556.72    355.36 o 
  -2  10   1    20769.12    20976.72    360.05 o 
   0  10   1    16988.76    17151.59    327.59 o 
   2  10   1      509.01      501.82     26.17 o 
   4  10   1    17607.76    17518.23    336.25 o 
   6  10   1    23513.99    23666.00    702.93 o 
   8  10   1     5774.50     5661.58    154.45 o 
  10  10   1    27048.94    25602.41    587.33 o 
  12  10   1     1705.28     1551.90     72.71 o 
 -13  11   1     1549.35     1418.32    101.87 o 
 -11  11   1        0.52       47.02     26.32 o 
  -9  11   1     2516.45     2582.45     90.01 o 
  -7  11   1    16576.69    16395.32    349.43 o 
  -5  11   1    33517.07    33340.60    762.24 o 
  -3  11   1     2675.28     2623.64     68.97 o 
  -1  11   1    16207.33    15901.49    277.98 o 
   1  11   1      223.94      312.61     52.37 o 
   3  11   1      880.45      981.18     36.41 o 
   5  11   1    24735.40    24007.27    547.16 o 
   7  11   1      582.91      574.61     42.87 o 
   9  11   1    19124.52    18924.79    456.45 o 
  11  11   1     3444.06     3577.22    116.36 o 
 -12  12   1     1278.33     1400.55     93.05 o 
 -10  12   1     1916.35     1850.88     77.54 o 
  -8  12   1      709.00      806.19     48.42 o 
  -6  12   1     7662.35     7812.18    321.30 o 
  -4  12   1     2224.89     2183.10     62.19 o 
  -2  12   1     6967.45     6725.07    144.00 o 
   0  12   1      130.30      258.98     78.13 o 
   2  12   1     3788.48     3774.38    111.50 o 
   4  12   1     2783.52     2872.31     92.78 o 
   6  12   1     4970.75     4916.05    139.21 o 
   8  12   1     3184.69     3174.13    103.86 o 
  10  12   1     3979.06     3959.97    145.95 o 
 -11  13   1       10.39       27.31     25.24 o 
  -9  13   1     9378.75     8651.80    227.16 o 
  -7  13   1     1062.02     1117.82     46.34 o 
  -5  13   1     1751.74     1793.80     58.01 o 
  -3  13   1      381.23      394.21     29.08 o 
  -1  13   1     1206.84     1294.54     58.13 o 
   1  13   1     3970.43     3946.08    117.74 o 
   3  13   1     5205.54     5122.87    144.06 o 
   5  13   1      571.09      578.92     45.00 o 
   7  13   1      171.22      196.41     32.35 o 
   9  13   1     2186.73     2354.64     89.34 o 
  -8  14   1     6547.83     6329.11    177.24 o 
  -6  14   1     1022.32      994.72     44.42 o 
  -4  14   1     1165.15     1210.09     60.90 o 
  -2  14   1     1940.80     1999.68     77.57 o 
   0  14   1     3180.12     3334.22    107.35 o 
   2  14   1    17650.79    17777.14    472.12 o 
   4  14   1     3618.54     3560.76    114.27 o 
   6  14   1      189.62      216.51     35.30 o 
   8  14   1       98.89      143.11     47.02 o 
  -7  15   1     5621.09     5529.18    162.05 o 
  -5  15   1     5356.12     5035.35    148.91 o 
  -3  15   1     1088.96     1148.05     60.15 o 
  -1  15   1     1568.78     1448.50     73.46 o 
   1  15   1     8678.13     8585.58    223.02 o 
   3  15   1     7033.91     6971.04    190.46 o 
   5  15   1     2783.75     2804.17    112.64 o 
  -4  16   1     3920.95     3887.45    169.45 o 
  -2  16   1     2110.05     2079.43    137.13 o 
   0  16   1     3502.18     3513.75    234.10 o 
   2  16   1     2101.74     2217.90     89.34 o 
 -16   0   2      932.95      975.58     84.24 o 
 -14   0   2     2073.68     2007.97    109.70 o 
 -12   0   2    49518.36    49096.43   1535.86 o 
 -10   0   2    26879.11    26156.55    828.66 o 
  -6   0   2    98993.48    94163.95   1848.87 o 
  -4   0   2     4008.58     3952.15    118.01 o 
  -2   0   2    55087.35    53688.51   1046.94 o 
   2   0   2    39073.30    38935.95    892.95 o 
   4   0   2   213964.34   195566.36   4457.24 o 
   6   0   2    33661.71    34794.24    797.25 o 
   8   0   2     4088.89     4259.22    121.46 o 
  10   0   2       59.03      127.67     52.89 o 
  12   0   2      250.54      301.40     35.94 o 
  14   0   2    22703.35    23334.31    568.47 o 
 -17   1   2     4944.46     4848.15    174.35 o 
 -15   1   2       96.09       91.07     29.76 o 
 -13   1   2    13299.04    13392.50    322.76 o 
 -11   1   2    58366.88    56574.25   1241.85 o 
  -9   1   2      992.31      911.15     39.46 o 
  -7   1   2   104271.76    97164.03   1473.13 o 
  -5   1   2    30785.49    30958.74    427.77 o 
  -3   1   2      778.11      707.09     20.31 o 
  -1   1   2    39018.92    37913.88    740.49 o 
   1   1   2     8837.42     9566.49    160.24 o 
   3   1   2   113978.37   109863.42   1915.40 o 
   5   1   2    77636.66    76756.28   1411.95 o 
   7   1   2      468.92      516.94     24.29 o 
   9   1   2        9.29       47.54     23.21 o 
  11   1   2     2509.39     2552.18     71.54 o 
  13   1   2    10316.49    10493.26    195.62 o 
  15   1   2    20751.06    21901.86    382.66 o 
 -16   2   2      428.34      520.12     49.16 o 
 -14   2   2      141.98      140.78     28.99 o 
 -12   2   2    14740.38    14443.48    342.84 o 
 -10   2   2    15784.55    15835.91    365.70 o 
  -8   2   2    13326.33    13703.20    262.94 o 
  -6   2   2    35831.07    34316.90    596.18 o 
  -4   2   2     1783.49     1874.91     39.00 o 
  -2   2   2     8921.77     8967.83    307.92 o 
   0   2   2    23196.91    24261.91    442.17 o 
   2   2   2    15019.08    16284.19    334.22 o 
   4   2   2    65656.69    64423.94   1178.18 o 
   6   2   2     1948.02     1988.40     62.69 o 
   8   2   2     2214.80     2284.72     65.23 o 
  10   2   2     1927.27     1948.78     57.61 o 
  12   2   2       22.02       18.73     18.45 o 
  14   2   2    11318.09    11539.61    243.66 o 
 -17   3   2        6.11       17.59     30.38 o 
 -15   3   2      604.24      614.45     50.55 o 
 -13   3   2        0.38        5.88     20.78 o 
 -11   3   2     1939.54     1777.67     65.79 o 
  -9   3   2      202.73      145.11     20.78 o 
  -7   3   2     2763.38     2794.15     59.37 o 
  -5   3   2        4.85       20.40     10.13 o 
  -3   3   2      675.87      780.30     21.56 o 
  -1   3   2     2763.77     2780.75     52.47 o 
   1   3   2      237.97      215.40     12.34 o 
   3   3   2     1598.33     1857.24    126.54 o 
   5   3   2      438.28      461.67     20.30 o 
   7   3   2      669.59      759.10     30.15 o 
   9   3   2       95.14       97.68     16.40 o 
  11   3   2     1046.21     1077.08     43.66 o 
  13   3   2       25.24       35.89     21.43 o 
  15   3   2     1422.82     1492.03     81.09 o 
 -16   4   2     1467.60     1477.81     75.49 o 
 -14   4   2     1704.87     1625.57     72.71 o 
 -12   4   2     2099.86     2129.62     77.57 o 
 -10   4   2     1951.06     1876.85     66.49 o 
  -8   4   2      913.87      888.51     32.41 o 
  -6   4   2    12565.04    13178.01    227.27 o 
  -4   4   2    11382.98    11489.79    198.45 o 
  -2   4   2    12553.75    13097.17    291.61 o 
   0   4   2      523.22      566.71     20.87 o 
   2   4   2     9319.60    10016.07    227.16 o 
   4   4   2    11803.18    12367.75    285.03 o 
   6   4   2     5072.18     5219.14    109.89 o 
   8   4   2      436.38      410.45     25.24 o 
  10   4   2       61.27      103.19     18.69 o 
  12   4   2      321.30      308.63     27.98 o 
  14   4   2     2806.07     2867.50     85.11 o 
 -17   5   2     1435.22     1423.49     76.87 o 
 -15   5   2     1403.57     1488.75     71.99 o 
 -13   5   2    12902.89    12319.43    460.36 o 
 -11   5   2    21431.54    20803.63    478.59 o 
  -9   5   2      341.18      338.45     23.70 o 
  -7   5   2    38565.65    38534.13    640.22 o 
  -5   5   2    34953.18    35113.16    585.02 o 
  -3   5   2    11797.71    11971.54    228.78 o 
  -1   5   2     8380.41     8187.62    143.17 o 
   1   5   2      117.33      169.41     16.67 o 
   3   5   2    40709.41    39101.91    716.76 o 
   5   5   2    33149.51    34566.61    636.73 o 
   7   5   2     1288.92     1402.01     76.50 o 
   9   5   2      519.48      581.28     30.82 o 
  11   5   2      242.61      239.14     25.96 o 
  13   5   2     8579.69     8325.44    181.92 o 
 -16   6   2     1181.72     1277.09    132.23 o 
 -14   6   2     1042.15     1027.31     58.76 o 
 -12   6   2    34380.58    32159.24   1056.88 o 
 -10   6   2    17217.99    17099.00    332.62 o 
  -8   6   2    28004.09    29359.34    548.77 o 
  -6   6   2    54312.77    53453.76    881.53 o 
  -4   6   2     7087.76     7331.65    182.10 o 
  -2   6   2    22107.86    21706.03    365.74 o 
   0   6   2    32313.43    32936.48    546.51 o 
   2   6   2    19840.80    19832.16    333.37 o 
   4   6   2   118028.66   110615.45   2031.76 o 
   6   6   2    17709.53    18287.66    347.58 o 
   8   6   2      787.98      786.54     34.60 o 
  10   6   2      115.40      194.68     63.89 o 
  12   6   2     1673.87     1687.09     59.18 o 
  14   6   2    14605.13    14238.45    292.60 o 
 -15   7   2      291.34      282.23     40.85 o 
 -13   7   2     8125.57     9036.83    570.07 o 
 -11   7   2    40177.55    38431.35    944.24 o 
  -9   7   2      110.89      162.69     32.32 o 
  -7   7   2    72428.11    71802.38   1312.14 o 
  -5   7   2    14172.76    14194.65    256.18 o 
  -3   7   2      177.20      179.93     15.07 o 
  -1   7   2    37623.53    37411.25    620.31 o 
   1   7   2     5727.04     5830.05    108.32 o 
   3   7   2    72195.77    69361.30   1138.05 o 
   5   7   2    55568.41    55024.29    910.09 o 
   7   7   2       95.65      104.94     16.89 o 
   9   7   2      761.12      800.75     37.05 o 
  11   7   2     1131.43     1153.75     46.34 o 
  13   7   2     4282.53     4201.84    108.17 o 
 -14   8   2       57.44       38.40     27.60 o 
 -12   8   2    16004.93    15754.35    376.77 o 
 -10   8   2     9605.26     9777.35    202.55 o 
  -8   8   2    12506.20    12365.71    246.19 o 
  -6   8   2    20083.17    20627.05    355.87 o 
  -4   8   2      112.16      138.01     15.40 o 
  -2   8   2     2935.44     2904.85     62.89 o 
   0   8   2    23298.28    23016.33    387.53 o 
   2   8   2     5510.70     5500.20    104.26 o 
   4   8   2    60783.14    59203.17    977.93 o 
   6   8   2     1354.73     1395.75     44.48 o 
   8   8   2     6165.10     6262.37    136.01 o 
  10   8   2     2460.82     2380.28     84.94 o 
  12   8   2      232.26      288.91     33.02 o 
 -15   9   2     3923.65     3960.12    132.98 o 
 -13   9   2        2.93        9.79     26.21 o 
 -11   9   2    11815.67    11669.12    287.41 o 
  -9   9   2       13.63       30.09     16.89 o 
  -7   9   2     9860.11     9980.92    203.29 o 
  -5   9   2      425.52      406.80     30.63 o 
  -3   9   2     2566.99     2460.67     58.12 o 
  -1   9   2     7494.06     7503.39    139.51 o 
   1   9   2     2202.58     2061.56     49.69 o 
   3   9   2    11116.37    10979.59    195.29 o 
   5   9   2     2093.11     2087.63     57.66 o 
   7   9   2     5287.87     5348.05    150.06 o 
   9   9   2       15.79       42.44     18.10 o 
  11   9   2     3057.72     3012.86     83.31 o 
 -14  10   2     5022.01     4962.14    215.49 o 
 -12  10   2        5.87        3.02     24.21 o 
 -10  10   2     2453.60     2369.78     69.34 o 
  -8  10   2      773.94      788.46     36.90 o 
  -6  10   2       18.94       30.02     15.35 o 
  -4  10   2    15646.88    16032.55    282.90 o 
  -2  10   2     4670.86     4644.70     94.64 o 
   0  10   2     3708.05     3702.81    132.33 o 
   2  10   2     1134.40     1164.38     36.92 o 
   4  10   2      253.03      249.91     22.44 o 
   6  10   2     3523.83     3713.71     89.70 o 
   8  10   2     2182.73     2407.56    112.68 o 
  10  10   2      612.56      645.02     49.95 o 
 -13  11   2     4721.10     4577.21    141.94 o 
 -11  11   2     2412.84     2400.37     88.52 o 
  -9  11   2      105.91       94.30     21.85 o 
  -7  11   2     5960.13     5732.52    128.82 o 
  -5  11   2    10967.12    10629.04    215.75 o 
  -3  11   2    11858.10    11904.79    215.62 o 
  -1  11   2     1735.87     1801.94     49.25 o 
   1  11   2     4619.90     4510.83    102.89 o 
   3  11   2     5580.81     5536.46    122.46 o 
   5  11   2     3183.16     3311.63    106.42 o 
   7  11   2     6546.98     6207.32    209.61 o 
   9  11   2      808.03      843.68     52.64 o 
 -12  12   2     7118.40     7223.36    200.07 o 
 -10  12   2     3749.99     3818.01    122.54 o 
  -8  12   2     2472.21     2427.35     71.24 o 
  -6  12   2    18367.45    17623.59    344.76 o 
  -4  12   2    11701.77    11730.77    216.48 o 
  -2  12   2     4144.96     4229.59     91.61 o 
   0  12   2     1475.67     1608.96     51.96 o 
   2  12   2     3871.15     3902.37     93.88 o 
   4  12   2    22575.94    21729.22    499.37 o 
   6  12   2     8868.23     8677.20    257.61 o 
   8  12   2      143.78      182.21     33.25 o 
 -11  13   2    10693.42    11094.09    281.19 o 
  -9  13   2      134.85      132.67     31.14 o 
  -7  13   2    13657.70    13672.35    276.35 o 
  -5  13   2     7322.22     7152.64    157.11 o 
  -3  13   2     1840.30     1881.83     65.85 o 
  -1  13   2     5242.54     5463.15    124.01 o 
   1  13   2      779.45      792.63     49.16 o 
   3  13   2    15905.28    15258.82    390.82 o 
   5  13   2    19274.37    18982.52    444.65 o 
   7  13   2      244.75      288.15     37.32 o 
  -8  14   2     6784.90     6417.46    147.73 o 
  -6  14   2     5852.38     5856.24    219.60 o 
  -4  14   2      401.32      422.65     32.41 o 
  -2  14   2     3573.39     3607.14    113.56 o 
   0  14   2     8583.20     8796.64    336.95 o 
   2  14   2     4554.07     4492.08    133.67 o 
   4  14   2    15182.40    15209.05    365.69 o 
   6  14   2      765.85      793.60     53.32 o 
  -7  15   2     3505.01     3560.19     97.63 o 
  -5  15   2        9.96        8.82     27.70 o 
  -3  15   2     1238.75     1093.05     60.25 o 
  -1  15   2     3193.15     3239.93    207.65 o 
   1  15   2     2675.76     2722.21    124.40 o 
   3  15   2     6549.48     6612.56    182.15 o 
   5  15   2     3565.30     3512.10    115.66 o 
  -4  16   2     4280.20     4202.15    205.69 o 
  -2  16   2     1736.96     1701.25     76.80 o 
   0  16   2     2409.08     2401.42    124.40 o 
 -17   1   3     3302.31     3134.81    114.97 o 
 -15   1   3      141.24      146.98     30.47 o 
 -13   1   3    19064.31    18703.52    435.65 o 
 -11   1   3     9069.41     9085.88    222.32 o 
  -9   1   3      734.49      721.92     25.16 o 
  -7   1   3     1387.72     1479.90     30.55 o 
  -5   1   3      170.85      221.43     14.17 o 
  -3   1   3    27662.83    27827.38    383.67 o 
  -1   1   3    40052.92    39897.82    754.76 o 
   1   1   3       10.17       41.57     11.59 o 
   3   1   3     7601.24     8151.16    138.44 o 
   5   1   3      186.24      216.41     20.34 o 
   7   1   3     3391.14     3423.88     70.38 o 
   9   1   3    17561.45    17577.16    299.27 o 
  11   1   3       32.99       30.88     16.86 o 
  13   1   3     4109.46     4107.38    111.83 o 
 -18   2   3     5777.35     5610.49    175.23 o 
 -16   2   3     2179.36     2103.97     87.27 o 
 -14   2   3    11149.48    10585.43    265.27 o 
 -12   2   3    36309.29    36144.16    806.89 o 
 -10   2   3     6782.56     6550.16    125.16 o 
  -8   2   3       30.12      196.19     44.68 o 
  -6   2   3     7249.18     7562.79    111.95 o 
  -4   2   3     7579.53     7160.99    140.78 o 
  -2   2   3   167460.19   151212.23   2225.82 o 
   0   2   3    35967.87    35962.75    719.26 o 
   2   2   3     4523.79     4590.95    123.58 o 
   4   2   3     4184.19     4383.89    105.36 o 
   6   2   3     6538.69     6879.97    124.03 o 
   8   2   3    24513.58    23861.44    396.84 o 
  10   2   3    13251.52    13377.13    317.82 o 
  12   2   3     2138.96     2039.31     57.88 o 
 -17   3   3    15780.30    15376.53    383.70 o 
 -13   3   3    56099.20    53697.31   1188.52 o 
 -11   3   3    31129.12    30809.96    578.47 o 
  -9   3   3      473.19      541.73     25.10 o 
  -7   3   3     4267.74     4283.41     76.83 o 
  -5   3   3     1111.38     1246.19     33.33 o 
  -3   3   3    97300.96    92372.68   1457.49 o 
  -1   3   3   127286.35   118036.45   1747.51 o 
   1   3   3      236.85      318.09     27.07 o 
   3   3   3    23842.98    26746.73    835.41 o 
   5   3   3      247.14      283.11     16.60 o 
   7   3   3     8159.15     8244.44    204.15 o 
   9   3   3    47281.45    46362.72    755.73 o 
  11   3   3     2692.50     2731.06     68.52 o 
  13   3   3    12305.36    12609.15    272.08 o 
 -16   4   3    11359.02    10807.80    395.72 o 
 -14   4   3    10816.81    10916.47    273.58 o 
 -12   4   3    59328.20    58394.44   1285.48 o 
 -10   4   3     1589.61     1595.58     45.81 o 
  -8   4   3      332.81      380.87     24.60 o 
  -6   4   3    19754.64    20430.02    317.12 o 
  -4   4   3    10075.32    10244.21    162.62 o 
  -2   4   3   197711.20   178959.73   2643.52 o 
   0   4   3    33701.93    33143.39    490.61 o 
   2   4   3    24424.64    26490.85    592.86 o 
   4   4   3     3157.76     3320.93     65.98 o 
   6   4   3      104.53      141.37     16.10 o 
   8   4   3    37588.17    36546.07    679.43 o 
  10   4   3    21510.57    21048.59    404.28 o 
  12   4   3     7155.96     7090.34    166.84 o 
 -17   5   3     6232.09     6305.02    187.69 o 
 -15   5   3       77.14       94.12     31.14 o 
 -13   5   3    18906.29    18228.13    428.72 o 
 -11   5   3    12811.12    12982.19    259.22 o 
  -9   5   3     2090.36     2021.81     51.83 o 
  -7   5   3      965.44     1022.43     32.47 o 
  -5   5   3    10285.39    10617.60    190.66 o 
  -3   5   3    42084.14    41605.25    686.97 o 
  -1   5   3    66594.56    64442.54    959.70 o 
   1   5   3     3968.53     4300.06     99.13 o 
   3   5   3     6787.00     6589.02    183.53 o 
   5   5   3     1591.23     1666.91     56.84 o 
   7   5   3     2586.28     2571.79     66.05 o 
   9   5   3    19856.48    19326.28    371.92 o 
  11   5   3     1189.09     1238.93     61.63 o 
  13   5   3     8602.37     8554.95    197.66 o 
 -16   6   3     3605.78     3533.01    123.26 o 
 -14   6   3     2580.10     2469.40     99.91 o 
 -12   6   3     2685.10     2771.12     76.84 o 
 -10   6   3     2366.03     2333.95     65.18 o 
  -8   6   3       29.92       12.12     15.80 o 
  -6   6   3     2696.56     2640.25     59.72 o 
  -4   6   3       39.01       41.99     10.12 o 
  -2   6   3     3057.04     2686.43     57.08 o 
   0   6   3     2708.58     2967.63     54.04 o 
   2   6   3     3435.75     3276.30     67.09 o 
   4   6   3      438.40      520.72     25.03 o 
   6   6   3     3545.37     3572.58    124.06 o 
   8   6   3     1314.35     1425.17     47.40 o 
  10   6   3     3238.38     3271.34    136.15 o 
  12   6   3     1828.65     1875.27     86.20 o 
 -15   7   3     1700.74     1603.34     75.41 o 
 -13   7   3      441.16      401.60     40.17 o 
 -11   7   3     1888.41     1883.25     61.10 o 
  -9   7   3     8152.41     8326.75    158.33 o 
  -7   7   3       11.11       24.79     16.97 o 
  -5   7   3    13528.72    13642.20    239.64 o 
  -3   7   3     3324.28     3360.76     70.44 o 
  -1   7   3      910.74      806.00     27.39 o 
   1   7   3     3400.54     3458.12     70.57 o 
   3   7   3       25.84       40.88     12.44 o 
   5   7   3     4155.30     4247.28     86.78 o 
   7   7   3     1956.19     2013.29     49.85 o 
   9   7   3      522.20      503.37     40.85 o 
  11   7   3      772.06      747.77     49.81 o 
 -14   8   3     6918.02     6567.87    184.92 o 
 -12   8   3    10622.96    10394.14    217.67 o 
 -10   8   3     3214.32     3352.60     85.85 o 
  -8   8   3     2939.22     3094.19     63.41 o 
  -6   8   3       48.87       70.54     14.81 o 
  -4   8   3    11544.33    11695.43    224.79 o 
  -2   8   3    23919.42    23694.77    402.48 o 
   0   8   3    17343.38    18000.79    308.32 o 
   2   8   3      458.47      484.86     24.01 o 
   4   8   3     5566.70     5613.63    109.53 o 
   6   8   3     7454.78     7501.25    178.14 o 
   8   8   3    10582.43    10710.83    270.98 o 
  10   8   3     3315.81     3317.75    109.41 o 
 -15   9   3       11.50       35.89     36.24 o 
 -13   9   3    20126.07    19673.47    465.41 o 
 -11   9   3    27391.12    27090.66    517.70 o 
  -9   9   3       76.95      119.69     37.91 o 
  -7   9   3       23.38       54.23     20.21 o 
  -5   9   3      518.03      646.70     39.30 o 
  -3   9   3    43452.58    42497.27    710.52 o 
  -1   9   3    55145.97    54823.43    906.23 o 
   1   9   3       26.52      133.90     33.08 o 
   3   9   3     2601.89     2603.43     61.48 o 
   5   9   3      945.06      981.12     43.48 o 
   7   9   3    12291.64    12450.90    249.00 o 
   9   9   3    14080.51    14532.39    400.61 o 
  11   9   3      608.85      671.63     50.43 o 
 -14  10   3     6692.33     6552.79    186.94 o 
 -12  10   3    20612.69    20377.02    399.38 o 
 -10  10   3     2005.56     2073.00     64.76 o 
  -8  10   3      551.59      624.09     33.27 o 
  -6  10   3     2631.61     3021.78     94.15 o 
  -4  10   3     5419.40     5501.41    111.84 o 
  -2  10   3    54037.77    52923.23    878.03 o 
   0  10   3    19077.29    18939.22    327.22 o 
   2  10   3     5415.33     5342.85    142.13 o 
   4  10   3     4106.13     4081.61     96.02 o 
   6  10   3      118.12      138.97     21.85 o 
   8  10   3    13619.89    14646.81    362.91 o 
  10  10   3    11412.97    11795.40    651.37 o 
 -13  11   3    12556.65    12780.41    419.23 o 
 -11  11   3     3067.63     3286.78     90.43 o 
  -9  11   3      368.74      417.97     73.58 o 
  -7  11   3     3482.85     3436.17    120.07 o 
  -5  11   3     1477.74     1613.00     49.47 o 
  -3  11   3    19488.49    19135.92    335.33 o 
  -1  11   3    25171.27    25088.43    503.31 o 
   1  11   3      610.43      602.85     29.99 o 
   3  11   3     5707.34     5830.38    189.41 o 
   5  11   3      599.05      631.84     34.53 o 
   7  11   3      468.31      534.13     43.62 o 
   9  11   3    13252.03    14369.23    291.35 o 
 -12  12   3     6344.97     6422.22    151.04 o 
 -10  12   3      428.80      333.75     27.09 o 
  -8  12   3     3063.74     2933.18     81.77 o 
  -6  12   3     9155.55     9097.46    266.92 o 
  -4  12   3      849.67      922.02     38.25 o 
  -2  12   3    20022.07    20237.89    352.49 o 
   0  12   3       57.90       80.87     18.45 o 
   2  12   3     9047.94     9303.98    193.09 o 
   4  12   3     1132.96     1197.77     46.34 o 
   6  12   3     2400.46     2405.54    150.84 o 
   8  12   3     2613.76     2736.72    135.17 o 
 -11  13   3      930.67      973.75     50.13 o 
  -9  13   3     5610.35     5696.78    134.81 o 
  -7  13   3      248.13      272.74     28.64 o 
  -5  13   3     7498.50     7548.76    242.32 o 
  -3  13   3     1002.16      951.50     41.85 o 
  -1  13   3      876.58      977.83     55.48 o 
   1  13   3      765.22      869.97     41.08 o 
   3  13   3     2003.06     2024.72     64.08 o 
   5  13   3     3644.01     3622.19    162.60 o 
   7  13   3     2346.58     2127.47    117.54 o 
  -8  14   3     1547.22     1723.26     62.19 o 
  -6  14   3     1353.72     1302.27     52.35 o 
  -4  14   3     4518.54     4488.44    102.78 o 
  -2  14   3     3418.42     3402.84    106.68 o 
   0  14   3     3006.80     3072.77     83.28 o 
   2  14   3      907.71      988.89     56.79 o 
   4  14   3     1197.47     1336.04     92.07 o 
  -5  15   3     3582.20     3595.14     97.23 o 
  -3  15   3     4235.51     4309.44    108.93 o 
  -1  15   3     5644.39     5538.49    170.43 o 
   1  15   3     3867.56     3979.68    139.09 o 
 -18   0   4    30055.79    28693.46    950.11 o 
 -16   0   4     2353.94     2225.42    125.38 o 
 -14   0   4     3495.91     3338.13    150.84 o 
 -12   0   4      522.42      613.17     52.89 o 
 -10   0   4     7218.18     7331.13    162.36 o 
  -8   0   4    74554.53    72765.86   1420.17 o 
  -6   0   4    39075.75    38152.36   1559.56 o 
  -4   0   4    16595.45    16008.72    319.72 o 
  -2   0   4    33642.45    31820.02   1077.45 o 
   0   0   4     6989.00     7001.46    256.63 o 
   2   0   4    40171.60    39347.10   1352.69 o 
   4   0   4    37959.47    35635.55   1185.19 o 
   6   0   4     8241.93     8531.44    327.15 o 
   8   0   4    51694.56    51521.67   1763.10 o 
  10   0   4     5300.09     5332.39    235.08 o 
  12   0   4      441.86      491.71     74.44 o 
 -17   1   4    19462.07    18739.41    452.27 o 
 -15   1   4      832.47      787.97     51.20 o 
 -13   1   4     2810.68     2738.61     90.04 o 
 -11   1   4      427.76      471.73     24.21 o 
  -9   1   4    33762.86    33987.02    476.87 o 
  -7   1   4    95016.27    95753.79   1800.80 o 
  -5   1   4      429.92      543.83     18.14 o 
  -3   1   4    59779.57    58397.11    806.37 o 
  -1   1   4     7350.70     7943.19    471.31 o 
   1   1   4     2867.06     2809.46     73.43 o 
   3   1   4    44641.23    43716.38    703.85 o 
   5   1   4     5071.67     5226.59    115.73 o 
   7   1   4    34840.00    35468.33    867.15 o 
   9   1   4    15501.05    15903.79    413.47 o 
  11   1   4      176.09      190.87     35.94 o 
 -16   2   4      380.74      333.21     40.85 o 
 -14   2   4     3537.07     3779.65    117.72 o 
 -12   2   4      891.25      904.16     35.99 o 
 -10   2   4      136.12      145.20     15.85 o 
  -8   2   4    44946.27    45889.36    880.30 o 
  -6   2   4    27358.81    28007.39    505.07 o 
  -4   2   4    22486.62    23413.05    326.52 o 
  -2   2   4    19735.50    20307.47    393.52 o 
   0   2   4      612.97      815.94     42.25 o 
   2   2   4     8705.87     8619.45    145.83 o 
   4   2   4    19483.52    20167.97    392.33 o 
   6   2   4     4289.42     4285.07    100.44 o 
   8   2   4    17793.52    17851.63    457.07 o 
  10   2   4      127.20      175.36     34.30 o 
  12   2   4       71.61       79.34     33.25 o 
 -17   3   4       19.78       27.43     31.86 o 
 -15   3   4      543.08      551.91     62.69 o 
 -13   3   4      269.96      249.87     31.14 o 
 -11   3   4      865.68      844.24     33.52 o 
  -9   3   4      120.50      122.93     14.42 o 
  -7   3   4     2346.22     2351.52     45.37 o 
  -5   3   4      170.33      161.36     10.22 o 
  -3   3   4     1331.83     1181.69     33.26 o 
  -1   3   4        8.90       39.15      8.57 o 
   1   3   4      377.26      337.15     19.83 o 
   3   3   4      361.57      365.19     21.03 o 
   5   3   4      416.89      392.59     26.04 o 
   7   3   4      303.61      338.64     26.84 o 
   9   3   4      488.47      440.67     59.75 o 
  11   3   4      190.64      154.66     35.30 o 
 -16   4   4       87.75      103.83     33.25 o 
 -14   4   4        5.53       29.05     46.04 o 
 -12   4   4      425.88      528.43     31.38 o 
 -10   4   4     2742.81     2761.35     66.04 o 
  -8   4   4     8576.21     8792.46    146.56 o 
  -6   4   4     6905.17     7479.52    136.53 o 
  -4   4   4     1646.94     1662.48     31.19 o 
  -2   4   4     7519.44     7540.43    129.86 o 
   0   4   4     2652.62     2608.62     48.10 o 
   2   4   4     6320.10     6828.42    342.00 o 
   4   4   4     2105.41     2096.54     57.24 o 
   6   4   4     1026.02     1082.08     41.17 o 
   8   4   4     3511.07     3391.71     90.72 o 
  10   4   4     2003.42     1913.87     85.35 o 
  12   4   4      298.76      342.65     45.15 o 
 -17   5   4     6219.21     6200.39    295.81 o 
 -15   5   4       37.33       30.91     59.75 o 
 -13   5   4      103.06       94.15     22.56 o 
 -11   5   4     1084.17     1028.27     39.55 o 
  -9   5   4    30139.41    30847.48    522.71 o 
  -7   5   4    36737.28    36434.54    607.67 o 
  -5   5   4       27.95       37.92     13.59 o 
  -3   5   4    18943.53    17821.39    561.21 o 
  -1   5   4    21443.00    21844.03    328.61 o 
   1   5   4     8532.28     8632.51    203.02 o 
   3   5   4     7662.79     7682.92    286.21 o 
   5   5   4     1465.46     1412.94     47.34 o 
   7   5   4     8120.47     7934.01    174.56 o 
   9   5   4    11835.82    11529.03    245.41 o 
  11   5   4     1025.26      986.91     63.54 o 
 -16   6   4     3998.04     4074.61    133.67 o 
 -14   6   4     4393.01     4345.85    132.98 o 
 -12   6   4      496.07      478.61     38.18 o 
 -10   6   4     2121.14     2385.13     61.60 o 
  -8   6   4    55548.93    56400.93    937.59 o 
  -6   6   4    30382.54    31203.38    523.03 o 
  -4   6   4    13686.95    13415.71    234.32 o 
  -2   6   4    25365.52    24915.06    421.09 o 
   0   6   4     4706.13     4736.28     81.23 o 
   2   6   4    25900.95    25689.13    452.07 o 
   4   6   4    23874.29    24432.08   1027.24 o 
   6   6   4     8059.00     7745.13    169.52 o 
   8   6   4    32537.94    31554.53    616.61 o 
  10   6   4     2024.98     2022.26     88.70 o 
 -15   7   4      188.00      180.32     42.12 o 
 -13   7   4     1972.28     1992.87     65.52 o 
 -11   7   4      102.47      118.24     19.99 o 
  -9   7   4    17322.52    17268.61    305.13 o 
  -7   7   4    62535.34    62581.74   1040.29 o 
  -5   7   4        8.96       49.78     15.78 o 
  -3   7   4    41979.04    40202.59    670.05 o 
  -1   7   4     1627.06     1629.33     42.46 o 
   1   7   4     1648.18     1597.87    120.36 o 
   3   7   4    42033.93    41713.48    756.81 o 
   5   7   4     2462.68     2501.66     67.58 o 
   7   7   4    28333.38    27297.19    587.21 o 
   9   7   4    10623.91    10170.46    301.67 o 
 -14   8   4     2396.65     2446.64     76.86 o 
 -12   8   4     2252.66     2248.55     69.06 o 
 -10   8   4      208.73      320.31     50.62 o 
  -8   8   4    36022.26    36558.99    616.11 o 
  -6   8   4     9143.53     9148.85    170.25 o 
  -4   8   4    11546.48    11250.79    202.90 o 
  -2   8   4     7364.94     7259.21    136.53 o 
   0   8   4      144.56      151.96     25.20 o 
   2   8   4     3933.73     4093.69    103.27 o 
   4   8   4    16293.80    16330.08    432.09 o 
   6   8   4      968.74      956.05     40.23 o 
   8   8   4    20047.14    19388.54   1010.21 o 
  10   8   4      653.21      589.84     42.13 o 
 -13   9   4       48.47       89.28     24.38 o 
 -11   9   4     6790.64     6831.23    140.65 o 
  -9   9   4      144.86      151.83     21.44 o 
  -7   9   4    15661.44    15696.83    280.67 o 
  -5   9   4       10.70       25.94     14.27 o 
  -3   9   4     9885.49     9520.25    176.09 o 
  -1   9   4     1042.81     1088.03     44.58 o 
   1   9   4     3111.65     3066.63     84.45 o 
   3   9   4     6205.64     6301.22    148.18 o 
   5   9   4     2083.22     2065.74     67.53 o 
   7   9   4     5284.06     5512.51    157.00 o 
   9   9   4      903.91      887.56     78.46 o 
 -14  10   4      766.72      751.64     46.58 o 
 -12  10   4     1824.99     1756.24     62.54 o 
 -10  10   4     7847.20     7760.95    168.58 o 
  -8  10   4       13.56       18.45     17.32 o 
  -6  10   4     1206.56     1256.69     63.62 o 
  -4  10   4     2660.26     2656.98     65.57 o 
  -2  10   4       56.89       59.85     15.69 o 
   0  10   4    13371.06    13191.87    280.87 o 
   2  10   4     1150.15     1125.03     48.63 o 
   4  10   4     1087.92      996.08     51.93 o 
   6  10   4      148.82      208.90     59.75 o 
   8  10   4       79.66       99.06     30.38 o 
 -13  11   4      172.45      165.40     28.85 o 
 -11  11   4     5676.10     5587.45    132.46 o 
  -9  11   4     6449.74     6665.60    164.47 o 
  -7  11   4     6812.25     6697.91    137.11 o 
  -5  11   4      534.00      560.69     32.14 o 
  -3  11   4     5617.83     5278.35    110.12 o 
  -1  11   4     7316.00     7238.49    169.37 o 
   1  11   4     4935.99     4855.33    122.62 o 
   3  11   4     2465.65     2492.37    135.17 o 
   5  11   4       52.52       73.25     28.17 o 
   7  11   4     1141.59     1165.50     61.35 o 
 -10  12   4     3413.37     3533.48    142.55 o 
  -8  12   4    15835.65    15677.45    480.40 o 
  -6  12   4     6533.76     6740.91    137.94 o 
  -4  12   4     1052.89      982.73     40.67 o 
  -2  12   4     7775.87     7761.32    182.61 o 
   0  12   4     8227.33     8520.23    196.06 o 
   2  12   4     7472.45     7845.47    210.83 o 
   4  12   4     2355.65     2544.31     91.92 o 
   6  12   4     1576.54     1724.48     90.11 o 
  -9  13   4     9257.23     8918.21    194.62 o 
  -7  13   4    13063.42    13799.67    445.06 o 
  -5  13   4       74.09      113.90     27.74 o 
  -3  13   4     4919.69     4883.28    130.56 o 
  -1  13   4     4075.30     4025.25    124.46 o 
   1  13   4     3684.47     3613.90    116.26 o 
   3  13   4     6234.41     6669.93    187.39 o 
  -8  14   4     9429.66     9312.84    202.07 o 
  -6  14   4     6669.40     7026.44    176.25 o 
  -4  14   4     4557.04     4545.82    124.92 o 
  -2  14   4     3511.40     3404.29    113.56 o 
   0  14   4      457.73      452.74     43.49 o 
   2  14   4     3193.56     3385.81    155.74 o 
 -17   1   5       21.44       47.82     30.38 o 
 -15   1   5     3408.23     3256.89    108.73 o 
 -13   1   5    10574.70    10132.62    174.40 o 
 -11   1   5        8.16        9.26     12.04 o 
  -9   1   5    19717.88    20465.74    302.97 o 
  -7   1   5    10353.06    10513.56    179.95 o 
  -5   1   5      239.57      308.16     15.77 o 
  -3   1   5     1045.76      999.66     37.38 o 
  -1   1   5     3899.72     4182.87    117.72 o 
   1   1   5    11256.42    11019.85    281.89 o 
   3   1   5    17359.93    17350.67    435.65 o 
   5   1   5       15.06       38.88     22.82 o 
   7   1   5       65.90       59.02     26.99 o 
   9   1   5      142.27      115.58     32.53 o 
 -16   2   5      498.75      520.83    101.87 o 
 -14   2   5    15620.09    15223.76    304.04 o 
 -12   2   5    12971.65    12690.84    229.84 o 
 -10   2   5    16439.16    16809.19    259.91 o 
  -8   2   5    38982.33    38613.47    634.63 o 
  -6   2   5     1982.79     1981.36     43.11 o 
  -4   2   5     6026.09     6232.02    107.46 o 
  -2   2   5    13888.67    13520.22    288.78 o 
   0   2   5     5564.62     5642.99    154.41 o 
   2   2   5    48898.05    47327.27   1136.57 o 
   4   2   5    15536.45    15177.30    387.17 o 
   6   2   5      397.59      381.93     39.32 o 
   8   2   5      365.73      369.55     42.10 o 
  10   2   5      121.79      121.92     68.56 o 
 -17   3   5      780.53      705.15     56.09 o 
 -15   3   5     4180.55     4113.78    128.13 o 
 -13   3   5    29277.80    28877.34    496.64 o 
 -11   3   5      597.10      624.61     30.94 o 
  -9   3   5    46799.43    48548.64    742.81 o 
  -7   3   5    30864.65    30910.13    432.45 o 
  -5   3   5     3200.47     3253.95     62.53 o 
  -3   3   5    14406.78    14249.20    279.93 o 
  -1   3   5     1711.14     1549.32     65.51 o 
   1   3   5    56753.93    54248.23   1296.56 o 
   3   3   5    48333.11    45692.19   1500.59 o 
   5   3   5      309.13      311.42     42.12 o 
   7   3   5      913.19     1088.03     62.15 o 
   9   3   5     1983.41     1870.30     86.17 o 
 -16   4   5      173.18      229.22     38.79 o 
 -14   4   5    13384.66    13761.73    278.88 o 
 -12   4   5    15731.54    15946.98    285.40 o 
 -10   4   5    11079.27    11422.92    207.69 o 
  -8   4   5    42233.71    42689.52    654.07 o 
  -6   4   5     2440.60     2624.70     65.70 o 
  -4   4   5     3204.60     3095.41     70.18 o 
  -2   4   5    26319.60    26376.14    452.63 o 
   0   4   5     4904.21     4946.46    120.97 o 
   2   4   5    86875.38    82832.80   1970.48 o 
   4   4   5     8053.82     7874.03    217.47 o 
   6   4   5     5208.67     5192.58    159.23 o 
   8   4   5      855.19      893.07     59.37 o 
  10   4   5       75.12       87.72     34.30 o 
 -15   5   5     1384.92     1400.33     64.73 o 
 -13   5   5    24104.74    23810.15    458.86 o 
 -11   5   5       76.72       89.49     18.41 o 
  -9   5   5    34682.84    35211.58    594.39 o 
  -7   5   5     3433.32     3313.34     87.02 o 
  -5   5   5     1835.61     1975.48     51.61 o 
  -3   5   5     9910.84     9675.08    206.81 o 
  -1   5   5     5608.56     5456.38    129.67 o 
   1   5   5    16963.34    15969.97    343.21 o 
   3   5   5    20518.87    20046.58    501.45 o 
   5   5   5       73.49       81.59     25.60 o 
   7   5   5     1324.45     1379.51     69.45 o 
   9   5   5      693.61      801.04     67.59 o 
 -16   6   5     1244.48     1407.56     71.33 o 
 -14   6   5     2511.04     2529.46     76.49 o 
 -12   6   5     4857.27     4880.72    106.16 o 
 -10   6   5     2131.92     2181.45     58.59 o 
  -8   6   5     5066.65     5192.32    127.58 o 
  -6   6   5     1863.84     1736.56     56.85 o 
  -4   6   5     1709.38     1722.31     54.51 o 
  -2   6   5     5443.15     5352.88    125.67 o 
   0   6   5      738.20      777.32     49.96 o 
   2   6   5     6107.52     5842.05    143.52 o 
   4   6   5      286.76      270.89     33.16 o 
   6   6   5     2186.52     1984.75     84.19 o 
   8   6   5      120.99      105.27     39.18 o 
 -15   7   5     2647.33     2590.92     80.99 o 
 -13   7   5      389.73      397.12     32.37 o 
 -11   7   5      601.03      583.82     33.85 o 
  -9   7   5     1403.67     1485.83     57.24 o 
  -7   7   5     3293.79     3373.46     91.66 o 
  -5   7   5     5097.28     4891.40    118.87 o 
  -3   7   5       63.61      136.78     29.01 o 
  -1   7   5     3020.26     3043.69     82.33 o 
   1   7   5      877.14      892.48     46.44 o 
   3   7   5      841.32      920.20     60.88 o 
   5   7   5     3358.05     3043.86    108.41 o 
   7   7   5       25.11       34.18     27.60 o 
   9   7   5     1774.32     1642.92     81.41 o 
 -14   8   5     5848.99     5639.60    135.91 o 
 -12   8   5      971.71     1033.54     75.50 o 
 -10   8   5     3436.77     3463.31    100.82 o 
  -8   8   5    14213.31    14072.70    304.23 o 
  -6   8   5     7223.46     7344.77    170.49 o 
  -4   8   5     1071.46     1163.25     47.80 o 
  -2   8   5     1178.98     1298.76     50.55 o 
   0   8   5      661.91      774.89     53.36 o 
   2   8   5    17631.61    18296.79    398.88 o 
   4   8   5    10523.01    10384.11    300.99 o 
   6   8   5      186.58      207.77     38.27 o 
   8   8   5      284.12      205.59     38.71 o 
 -13   9   5    12587.97    12344.38    256.52 o 
 -11   9   5      100.61      160.12     30.87 o 
  -9   9   5    21428.30    20836.90    469.36 o 
  -7   9   5    15597.47    15050.83    322.82 o 
  -5   9   5     2833.15     2803.35    106.66 o 
  -3   9   5     5016.75     5062.66    125.83 o 
  -1   9   5       34.51       31.98     19.97 o 
   1   9   5    19663.14    19725.05    409.02 o 
   3   9   5    17523.21    18231.66    498.57 o 
   5   9   5      514.29      601.82     56.42 o 
   7   9   5       52.93       60.73     45.06 o 
 -12  10   5     7538.63     7530.97    244.62 o 
 -10  10   5     5523.39     5698.90    148.48 o 
  -8  10   5    15610.76    15607.40    338.53 o 
  -6  10   5     2034.66     2053.50     71.19 o 
  -4  10   5     4887.12     4840.17    124.64 o 
  -2  10   5     7695.83     7946.29    202.84 o 
   0  10   5     5210.53     5088.04    128.76 o 
   2  10   5    30121.56    31407.20    638.06 o 
   4  10   5     3961.26     4178.54    190.02 o 
   6  10   5      721.70      924.65     80.32 o 
 -11  11   5      374.22      456.72     43.51 o 
  -9  11   5    11548.06    11433.36    260.86 o 
  -7  11   5     3556.69     3516.68    103.47 o 
  -5  11   5      376.63      385.10     36.00 o 
  -3  11   5     3989.16     4434.49    118.74 o 
  -1  11   5     5081.12     5126.03    130.33 o 
   1  11   5    11082.76    11511.97    255.42 o 
   3  11   5    16259.23    16885.13    414.21 o 
   5  11   5      633.43      622.96     76.40 o 
 -10  12   5     2036.08     2064.01     79.85 o 
  -8  12   5     5534.20     5622.79    148.67 o 
  -6  12   5     2775.64     2756.95     89.81 o 
  -4  12   5      682.09      661.85     45.77 o 
  -2  12   5     7949.05     7953.96    188.48 o 
   0  12   5      194.06      157.51     29.50 o 
   2  12   5     7453.08     7618.35    207.89 o 
  -7  13   5     2260.00     2132.12     80.35 o 
  -5  13   5     5723.66     5624.44    147.70 o 
  -3  13   5      534.09      553.05     43.71 o 
  -1  13   5     3899.72     3795.99    161.62 o 
   1  13   5       29.39       63.33     29.76 o 
 -16   0   6     2500.81     2536.90    135.17 o 
 -14   0   6    45443.21    44448.29   1086.28 o 
 -12   0   6     7658.92     7419.43    406.49 o 
 -10   0   6     2830.71     2835.53    264.46 o 
  -8   0   6     4378.13     4027.27    129.91 o 
  -6   0   6     2550.46     2531.59     91.30 o 
  -4   0   6    95941.30    96094.63   2431.53 o 
  -2   0   6    16294.17    16256.26    439.08 o 
   0   0   6    10586.96    10257.32    378.09 o 
   2   0   6     1013.15     1110.75     76.40 o 
   4   0   6      207.40      221.37     45.06 o 
   6   0   6    20041.30    19917.14    722.87 o 
   8   0   6    18006.28    18728.03    695.44 o 
 -15   1   6    23743.93    24035.96    484.80 o 
 -13   1   6    16944.06    16474.88    348.68 o 
 -11   1   6       94.03       97.37     26.46 o 
  -9   1   6      386.76      421.87     26.70 o 
  -7   1   6      330.53      356.75     24.58 o 
  -5   1   6    26506.98    26947.19    495.41 o 
  -3   1   6    58719.07    57846.75   1041.16 o 
  -1   1   6      198.59      182.40     24.93 o 
   1   1   6    16166.31    15932.07    402.40 o 
   3   1   6       79.86      323.23     50.93 o 
   5   1   6      870.22      927.07     56.74 o 
   7   1   6    21162.72    21200.65    545.07 o 
 -16   2   6     4919.86     4872.35    148.22 o 
 -14   2   6    12885.38    12820.92    282.55 o 
 -12   2   6        8.94       52.82     21.52 o 
 -10   2   6      804.97      914.04     49.27 o 
  -8   2   6     3207.76     3320.68     96.45 o 
  -6   2   6       14.80       12.77     20.65 o 
  -4   2   6    25529.55    26077.75    624.45 o 
  -2   2   6    14817.79    14534.40    313.18 o 
   0   2   6     2840.76     2984.52     96.27 o 
   2   2   6     4243.54     4135.51    127.44 o 
   4   2   6       46.40       56.81     24.93 o 
   6   2   6     2782.19     2853.74    106.64 o 
   8   2   6     4541.22     4542.38    154.41 o 
 -15   3   6      679.06      603.94     46.31 o 
 -13   3   6     1230.28     1187.17     59.11 o 
 -11   3   6     2638.58     2597.32     78.61 o 
  -9   3   6       58.00      146.45     41.91 o 
  -7   3   6     6605.49     6458.68    161.95 o 
  -5   3   6      593.95      610.21     45.02 o 
  -3   3   6     4100.42     4127.18    105.06 o 
  -1   3   6      780.98      731.36     38.26 o 
   1   3   6      287.16      253.27     29.76 o 
   3   3   6      313.48      301.12     34.55 o 
   5   3   6        4.90        8.84     23.98 o 
   7   3   6      143.37      200.91     37.92 o 
 -16   4   6     1776.47     1767.90     82.41 o 
 -14   4   6     4321.57     4352.38    136.95 o 
 -12   4   6      755.32      699.06     43.03 o 
 -10   4   6      308.76      288.44     37.29 o 
  -8   4   6      217.47      235.29     35.28 o 
  -6   4   6      571.42      568.11     38.64 o 
  -4   4   6     9759.06    10226.59    273.03 o 
  -2   4   6     2834.73     2750.49    104.43 o 
   0   4   6       60.23       50.99     18.56 o 
   2   4   6      884.93      982.19    122.44 o 
   4   4   6     4070.64     3977.75    130.21 o 
   6   4   6     1067.84     1028.16    132.23 o 
   8   4   6      129.13      172.12     43.10 o 
 -15   5   6    13874.49    13369.34    297.77 o 
 -13   5   6    12679.33    12555.64    279.00 o 
 -11   5   6       50.36       60.90     25.36 o 
  -9   5   6       17.04       69.61     32.32 o 
  -7   5   6       53.69       79.68     27.87 o 
  -5   5   6    17040.41    17196.31    386.79 o 
  -3   5   6    37368.89    37131.69    963.65 o 
  -1   5   6      646.04      597.36     56.81 o 
   1   5   6     7954.17     7889.07    187.57 o 
   3   5   6     1653.07     1653.90     64.82 o 
   5   5   6     2272.79     2261.28     92.11 o 
   7   5   6     7005.85     6906.31    327.15 o 
 -14   6   6    22095.67    21951.86    549.63 o 
 -12   6   6     3937.09     3822.39    108.88 o 
 -10   6   6       85.95      153.35     30.14 o 
  -8   6   6      343.72      371.82     31.06 o 
  -6   6   6     4267.47     4290.00    171.41 o 
  -4   6   6    39696.81    40264.66   1289.02 o 
  -2   6   6    18669.34    18713.12    509.96 o 
   0   6   6     3126.93     3283.61    122.66 o 
   2   6   6     4254.98     4033.92    144.00 o 
   4   6   6      132.72      134.17     27.17 o 
   6   6   6    12648.88    11906.46    946.20 o 
 -13   7   6    18180.65    17855.14    390.83 o 
 -11   7   6       86.79       98.36     26.83 o 
  -9   7   6      185.78      235.83     30.19 o 
  -7   7   6     1066.67     1177.48     68.46 o 
  -5   7   6    27628.64    27223.15    718.45 o 
  -3   7   6    36731.22    36140.55   1242.98 o 
  -1   7   6      646.07      577.92     53.27 o 
   1   7   6     4738.37     4583.36    158.56 o 
   3   7   6       38.18       57.61     31.44 o 
   5   7   6     2218.39     2084.76    143.99 o 
 -12   8   6      107.58      125.25     36.97 o 
 -10   8   6     1286.48     1357.14     59.29 o 
  -8   8   6     4456.58     4430.96    123.36 o 
  -6   8   6      175.96      141.11     36.01 o 
  -4   8   6    27582.20    27621.08    903.10 o 
  -2   8   6    11686.00    11757.57    339.12 o 
   0   8   6     6818.64     7034.17    221.69 o 
   2   8   6     1813.54     1720.98     88.32 o 
   4   8   6     1274.53     1239.40     77.07 o 
 -13   9   6      726.75      799.79     54.19 o 
 -11   9   6     3566.10     3476.14    105.67 o 
  -9   9   6       28.21       27.31     24.64 o 
  -7   9   6     8158.93     8153.38    191.72 o 
  -5   9   6      111.50      192.36     39.75 o 
  -3   9   6    10774.39    10667.99    313.85 o 
  -1   9   6       19.92      203.74     76.40 o 
   1   9   6     4517.82     4427.39    159.98 o 
   3   9   6      693.27      709.16     75.42 o 
   5   9   6     1122.55     1153.87     89.13 o 
 -10  10   6     1093.93     1009.58     55.64 o 
  -8  10   6     3043.60     2801.54     89.12 o 
  -6  10   6     2905.37     2899.16     89.58 o 
  -4  10   6      156.69      192.61     79.34 o 
  -2  10   6      606.47      676.17     92.07 o 
   0  10   6     1658.88     1654.33     89.12 o 
   2  10   6      717.29      698.57     64.86 o 
  -9  11   6       22.31       17.79     26.67 o 
  -7  11   6     1468.41     1389.01     90.06 o 
  -5  11   6     5578.84     5431.33    262.51 o 
  -3  11   6     5627.42     5639.60    193.76 o 
  -1  11   6     1272.34     1369.36    125.38 o 
   1  11   6      302.20      388.83     55.83 o 
  -6  12   6     3370.33     3339.78    103.74 o 
  -4  12   6    11597.63    11854.08    353.48 o 
  -2  12   6     5330.35     5627.71    195.44 o 
 -15   1   7       34.49       76.40     88.15 o 
 -13   1   7       94.09      100.20     36.22 o 
 -11   1   7     5251.89     5164.93    142.67 o 
  -9   1   7     9368.69     9348.36    226.07 o 
  -7   1   7      131.24      107.12     20.01 o 
  -5   1   7     4768.57     5046.94    114.49 o 
  -3   1   7     5863.82     6004.10    149.51 o 
  -1   1   7      560.18      535.64     37.20 o 
   1   1   7      293.99      321.48     35.30 o 
   3   1   7      764.47      823.94     53.87 o 
   5   1   7      845.00      760.86     57.47 o 
 -14   2   7     1161.54     1110.45     74.76 o 
 -12   2   7      216.64      242.85     41.23 o 
 -10   2   7    19428.98    20815.79    466.81 o 
  -8   2   7    19557.39    19591.08    587.54 o 
  -6   2   7     9188.17     9694.69    278.06 o 
  -4   2   7    17245.59    17600.28    360.52 o 
  -2   2   7       58.50       78.95     20.96 o 
   0   2   7     5270.63     4995.29    164.34 o 
   2   2   7    12764.79    12391.91    328.29 o 
   4   2   7     1568.72     1590.60     76.87 o 
   6   2   7    14081.32    14072.48    380.91 o 
 -15   3   7     3136.15     3231.35    134.06 o 
 -13   3   7       63.03       75.83     35.37 o 
 -11   3   7    10576.93    10859.53    317.16 o 
  -9   3   7    40522.81    42214.30    910.17 o 
  -7   3   7      255.32      276.27     32.93 o 
  -5   3   7    25716.02    27054.56    705.73 o 
  -3   3   7     5565.01     5814.66    157.38 o 
  -1   3   7      940.95      830.84     44.90 o 
   1   3   7    18465.38    17282.25    622.90 o 
   3   3   7     3347.30     3183.64    113.59 o 
   5   3   7    19718.47    18969.97    493.82 o 
 -14   4   7      124.09      247.88    200.80 o 
 -12   4   7      806.36      726.47     63.74 o 
 -10   4   7    22692.53    22914.48    618.45 o 
  -8   4   7    11893.73    12030.25    340.90 o 
  -6   4   7     5442.24     5919.99    222.53 o 
  -4   4   7    11373.97    11758.20    381.00 o 
  -2   4   7      912.58      901.61     63.40 o 
   0   4   7     5078.01     4834.97    166.54 o 
   2   4   7    13934.50    12803.99    405.88 o 
   4   4   7      750.88      834.53     84.24 o 
 -13   5   7     1104.26     1046.18     76.82 o 
 -11   5   7     1122.59     1141.23     74.98 o 
  -9   5   7    25341.38    25255.44    678.13 o 
  -7   5   7      889.91      804.02     60.88 o 
  -5   5   7    18473.09    18748.37    787.91 o 
  -3   5   7     1153.80     1154.68     69.11 o 
  -1   5   7      542.16      569.05     55.79 o 
   1   5   7     6582.75     6254.40    204.28 o 
   3   5   7     2251.84     2100.83    100.16 o 
   5   5   7     5225.72     5052.08    165.49 o 
 -12   6   7     3078.75     2969.84    152.80 o 
 -10   6   7     3869.77     4159.76    302.67 o 
  -8   6   7     5099.25     5319.65    179.80 o 
  -6   6   7     2518.27     2344.63    100.99 o 
  -4   6   7     2498.06     2464.60    106.10 o 
  -2   6   7     2158.77     2096.75     97.09 o 
   0   6   7      286.14      251.85     42.12 o 
   2   6   7     3549.28     3354.55    133.49 o 
   4   6   7        0.16       66.28     38.27 o 
 -13   7   7     1372.77     1380.36    104.81 o 
 -11   7   7     1397.06     1460.76    153.78 o 
  -9   7   7      921.90      791.45     66.45 o 
  -7   7   7      132.33      174.35     39.75 o 
  -5   7   7      652.07      667.72     60.14 o 
  -3   7   7     3321.28     3292.04    130.01 o 
  -1   7   7     2325.38     2348.64    107.93 o 
   1   7   7       42.71       31.09     33.51 o 
   3   7   7      410.67      404.93     53.10 o 
 -12   8   7     2144.27     1894.92    100.86 o 
 -10   8   7     8515.21     8596.57    322.26 o 
  -8   8   7     3369.81     3526.49    265.44 o 
  -6   8   7     1163.44     1154.06     74.98 o 
  -4   8   7     6337.10     6020.46    296.79 o 
  -2   8   7     3639.35     3553.15    140.07 o 
   0   8   7     1865.44     1864.44    173.37 o 
   2   8   7     1446.51     1535.86     89.50 o 
  -9   9   7    13539.48    12948.40    382.19 o 
  -7   9   7      237.63      329.11     48.89 o 
  -5   9   7     8457.61     8207.69    258.88 o 
  -3   9   7     5237.60     5324.65    307.56 o 
  -1   9   7     2530.12     2503.71    113.26 o 
   1   9   7     4688.94     4632.04    171.24 o 
  -8  10   7     7052.17     7074.40    236.08 o 
  -6  10   7     2863.81     2828.15    123.58 o 
  -4  10   7     5562.35     5552.42    193.33 o 
  -2  10   7      395.55      395.64     56.93 o 
 -12   0   8     6067.07     6928.98    348.70 o 
 -10   0   8    29684.27    31921.88   1275.31 o 
  -8   0   8      978.47     1208.70    123.42 o 
  -6   0   8      199.32      152.91     35.28 o 
  -4   0   8    10341.10    10151.97    479.95 o 
  -2   0   8     1077.71     1157.20    132.23 o 
   0   0   8    37054.24    36027.95   1251.80 o 
   2   0   8     6694.54     6362.83    274.26 o 
 -13   1   8      829.84      793.39    123.42 o 
 -11   1   8    17439.15    18908.10    562.38 o 
  -9   1   8    11661.90    11972.55    286.54 o 
  -7   1   8      127.25      145.77     31.57 o 
  -5   1   8     2520.61     2524.01     91.55 o 
  -3   1   8     2375.11     2338.03     97.56 o 
  -1   1   8    13355.99    12823.19    261.00 o 
   1   1   8    21155.86    21030.80    535.39 o 
 -12   2   8     2148.56     2257.85    105.44 o 
 -10   2   8     9137.85     9177.83    275.31 o 
  -8   2   8      276.79      347.69     39.18 o 
  -6   2   8       58.48       70.01     28.02 o 
  -4   2   8     2417.51     2464.73     91.43 o 
  -2   2   8       36.37       14.74     29.42 o 
   0   2   8     8443.84     8140.45    267.16 o 
   2   2   8     3822.86     3612.67    153.78 o 
 -13   3   8      342.09      327.42     52.67 o 
 -11   3   8     1383.52     1446.70    109.70 o 
  -9   3   8       57.47       88.91     36.49 o 
  -7   3   8     1432.86     1469.67     67.61 o 
  -5   3   8      161.42      211.57     34.23 o 
  -3   3   8     1507.95     1389.94    138.30 o 
  -1   3   8      236.43      229.42     44.56 o 
   1   3   8      769.19      754.32     69.58 o 
 -12   4   8      887.34     1096.50    115.58 o 
 -10   4   8     2878.65     3015.23    124.50 o 
  -8   4   8     1177.47     1184.32     73.56 o 
  -6   4   8      184.51      203.47     34.49 o 
  -4   4   8        1.35       45.36     29.68 o 
  -2   4   8      250.80      262.40     45.97 o 
   0   4   8     1273.76     1176.64     78.50 o 
 -11   5   8    11019.07    11248.29    347.72 o 
  -9   5   8     8742.23     8641.23    267.82 o 
  -7   5   8      236.41      278.75     46.38 o 
  -5   5   8     1312.99     1301.38     79.70 o 
  -3   5   8      581.78      592.13     51.25 o 
  -1   5   8     8732.57     8448.73    338.91 o 
   1   5   8    11546.34    11086.12    908.00 o 
 -10   6   8    15258.05    15077.21    629.82 o 
  -8   6   8     1951.03     2009.12     99.66 o 
  -6   6   8      588.28      496.58     83.26 o 
  -4   6   8     3984.34     3925.11    165.54 o 
  -2   6   8      730.37      819.94     95.99 o 
   0   6   8    20839.94    20706.40    576.28 o 
  -9   7   8     8176.75     8463.89    268.30 o 
  -7   7   8      254.88      241.26     48.56 o 
  -5   7   8     2476.20     2525.35    115.69 o 
  -3   7   8     1224.11     1171.26     83.30 o 
  -6   8   8      255.79      249.57     49.54 o 
  -4   8   8     5875.46     5587.03    306.58 o 
  -9   1   9       14.84      -10.77     45.71 o 
  -7   1   9     1561.93     1741.26    111.50 o 
  -5   1   9     5974.75     6114.60    290.76 o 
  -3   1   9      352.29      276.80     43.50 o 
  -8   2   9      228.64      276.80     41.99 o 
  -6   2   9    16181.67    16960.80    513.41 o 
  -4   2   9     6061.34     6347.44    181.05 o 
  -7   3   9     7528.47     7847.89    311.18 o 
  -5   3   9    25793.69    26533.16    764.53 o 
                                                 
